# Supplementary material for: Lipid droplet size profiling in yeast
Source: Biol Open. 2026 Jul 9;15(7):bio062429. doi: 10.1242/bio.062429 (PMC13383019; doi:10.1242/bio.062429)
Supplement: Table S2. TLC scanner densitometry values and statistics. [file biolopen-15-062429-TableS2.xlsx]

## Sheet: TLC
Supplementary table 2. TLC scanner densitometry values and statistics.
Plate manufacturer	Stationary phase	Batch number	Width [mm]	Height [mm]
Merck	HPTLC Silica gel 60 F₂₅₄		200.0	100.0
Application position Y [mm]	First track position X [mm]	Track distance [mm]	Application length [mm]	Application width [mm]
10.0	2026-05-17	10.0	5.0	0.2
Solvent front pos. [mm]	Notes
90.0
Tr.	Vial ID	Description	Vol. (µL)	Type
1	Std-Mix-31052022	Std	2.0	Reference
2	BY4741-1	P1	10.0	Sample
3	BY4741-2	P2	10.0	Sample
4	BY4741-3	P3	10.0	Sample
5	sei1ldb16-1	P4	10.0	Sample
6	sei1ldb16-2	P5	10.0	Sample
7	sei1ldb16-3	P6	10.0	Sample
8	Std. Mix	Std	2.0	Reference
9	Std. Mix	Std	4.0	Reference
10	Std. Mix	Std	6.0	Reference
11	Std. Mix	Std	9.0	Reference
12	BY4741-1	P1	14.0	Sample
13	BY4741-2	P2	14.0	Sample
14	BY4741-3	P3	14.0	Sample
15	sei1ldb16-1	P4	14.0	Sample
16	sei1ldb16-2	P5	14.0	Sample
17	sei1ldb16-3	P6	14.0	Sample
Evaluation	Step	Bounds	𝑅󠁦ꜰ start value	𝑅󠁦ꜰ end value
1	Applied 1a	True	0.132119625806808	0.815435916185379
Wavalength	Track	Max 𝑅󠁦ꜰ	Max pos. (mm)	Height
546 nm	1	0.3025	34.20000	0.0162223166828345
546 nm	1	0.5875	57.00000	0.03715314458935
546 nm	1	0.765	71.2000	0.0423647302687429
546 nm	2	0.19875	25.900000	0.230686639030883
546 nm	2	0.28875	33.100000	0.046602604304596
546 nm	2	0.3275	36.20000	0.0490267463945658
546 nm	2	0.56625	55.300000	0.0714950282945142
546 nm	2	0.75125	70.100000	0.196123958157986
546 nm	3	0.2	26.00	0.220952304016136
546 nm	3	0.28875	33.100000	0.0426318094186628
546 nm	3	0.3275	36.20000	0.047785050390034
546 nm	3	0.5675	55.40000	0.0627420119448997
546 nm	3	0.7525	70.20000	0.17635509101944
546 nm	4	0.2	26.00	0.237549671686735
546 nm	4	0.2875	33.00000	0.0495682622988
546 nm	4	0.325	36.0000	0.048010787954502
546 nm	4	0.56375	55.100000	0.0655734026272447
546 nm	4	0.7525	70.20000	0.1899055799935
546 nm	5	0.2	26.00	0.228858563185708
546 nm	5	0.2875	33.00000	0.0414644233707716
546 nm	5	0.32375	35.900000	0.0494829914994174
546 nm	5	0.56125	54.900000	0.0724939654623948
546 nm	5	0.75125	70.100000	0.186300561105607
546 nm	6	0.20375	26.300000	0.248327387011241
546 nm	6	0.29	33.200	0.0431054110124182
546 nm	6	0.32375	35.900000	0.0510953019340034
546 nm	6	0.56375	55.100000	0.0750098279575437
546 nm	6	0.75125	70.100000	0.197351085419619
546 nm	7	0.205	26.4000	0.224070007019958
546 nm	7	0.29125	33.300000	0.0387981331947009
546 nm	7	0.3225	35.80000	0.0536453473797445
546 nm	7	0.56375	55.100000	0.0702029314348809
546 nm	7	0.75125	70.100000	0.183550595451607
546 nm	8	0.2975	33.80000	0.018906409202618
546 nm	8	0.585	56.8000	0.0454083194501805
546 nm	8	0.76625	71.300000	0.0487518686648934
546 nm	9	0.20625	26.500000	0.0134504644918927
546 nm	9	0.295	33.6000	0.02608855636937
546 nm	9	0.31125	34.900000	0.0196801191293638
546 nm	9	0.57875	56.300000	0.0802093736668671
546 nm	9	0.7675	71.40000	0.0879254355946987
546 nm	10	0.205	26.4000	0.0323492054832863
546 nm	10	0.295	33.6000	0.0212783879033501
546 nm	10	0.58125	56.500000	0.110726385871289
546 nm	10	0.7675	71.40000	0.123587103853875
546 nm	11	0.20375	26.300000	0.0529252157128508
546 nm	11	0.295	33.6000	0.0205443088389701
546 nm	11	0.58375	56.700000	0.141685274653139
546 nm	11	0.76875	71.500000	0.166968421022323
546 nm	12	0.2025	26.20000	0.299200790562658
546 nm	12	0.28625	32.900000	0.0682558439476893
546 nm	12	0.31875	35.500000	0.0671744304755949
546 nm	12	0.56625	55.300000	0.0937237360854496
546 nm	12	0.755	70.4000	0.262352422043714
546 nm	13	0.20125	26.100000	0.284155463597746
546 nm	13	0.28625	32.900000	0.0618548481157302
546 nm	13	0.32125	35.700000	0.0651101963214736
546 nm	13	0.5675	55.40000	0.0871131579440114
546 nm	13	0.755	70.4000	0.239209023727219
546 nm	14	0.20125	26.100000	0.306432131867015
546 nm	14	0.2875	33.00000	0.0689733970240802
546 nm	14	0.325	36.0000	0.0618600581290525
546 nm	14	0.57125	55.700000	0.0911018492521516
546 nm	14	0.75625	70.500000	0.260977384191001
546 nm	15	0.20125	26.100000	0.301041710122933
546 nm	15	0.2875	33.00000	0.0592058011955681
546 nm	15	0.325	36.0000	0.0613574190054091
546 nm	15	0.5725	55.80000	0.0936079986339547
546 nm	15	0.755	70.4000	0.251065386362069
546 nm	16	0.20125	26.100000	0.304187926791988
546 nm	16	0.2875	33.00000	0.0529221416192935
546 nm	16	0.32625	36.100000	0.0600404364080259
546 nm	16	0.57375	55.900000	0.0934496202554757
546 nm	16	0.75375	70.300000	0.253890621538524
546 nm	17	0.2	26.00	0.287923393145249
546 nm	17	0.28625	32.900000	0.04825109768379
546 nm	17	0.33125	36.500000	0.0574528938718207
546 nm	17	0.575	56.0000	0.0875143243877499
546 nm	17	0.75	70.000	0.242588120660904
Evaluation	Smoothing mode	Window	Dual wavelength mode
Applied 1a	SG	7	None
Track	Height %	Start 𝑅󠁦ꜰ	Start pos. (mm)
1	16.944103016442913	0.28	32.400
1	38.806215019391956	0.554461538791656	54.3569231033324800
1	44.24968196416513	0.732974350452423	68.6379480361938400
2	38.84038628497639	0.159111112356186	22.7288889884948800
2	7.846415209309505	0.27375	31.900000
2	8.254564617440128	0.31375	35.100000
2	12.037517769039471	0.518153846263886	51.4523077011108800
2	33.021116119234506	0.707760691642761	66.6208553314208800
3	40.139117934498294	0.158102571964264	22.6482057571411200
3	7.744672469637581	0.2625	31.00000
3	8.68083173720354	0.31375	35.100000
3	11.397975812554154	0.506250023841858	50.5000019073486400
3	32.03740204610642	0.71078634262085	66.862907409668000
4	40.22122804229145	0.158102571964264	22.6482057571411200
4	8.392755786290076	0.265	31.2000
4	8.12904870419973	0.30125	34.100000
4	11.102700171513982	0.513111114501953	51.0488891601562400
4	32.154267295704756	0.6975	65.80000
5	39.553813271295084	0.155076950788498	22.4061560630798400
5	7.166330315892873	0.27125	31.700000
5	8.552186025413558	0.31125	34.900000
5	12.52919153769443	0.518750011920929	51.5000009536743200
5	32.19847884970406	0.70375	66.300000
6	40.385725167611575	0.164153873920441	23.1323099136352800
6	7.0102750378702945	0.2725	31.80000
6	8.309678791769286	0.305	34.4000
6	12.198921485152415	0.512499988079071	50.9999990463256800
6	32.095399517596434	0.706752121448517	66.5401697158813600
7	39.29212129232598	0.165162414312363	23.2129931449890400
7	6.803502957297727	0.24375	29.500000
7	9.407057749706487	0.30125	34.100000
7	12.310536933086683	0.508750021457672	50.7000017166137600
7	32.18678106758311	0.703750014305115	66.3000011444092000
8	16.721480659310203	0.28125	32.500000
8	40.16068452347006	0.546393156051636	53.7114524841308800
8	43.11783481721974	0.73125	68.500000
9	5.916090103617587	0.183316260576248	24.6653008460998400
9	11.474863953399497	0.26875	31.500000
9	8.656158907331596	0.305	34.4000
9	35.27951633595548	0.54	53.200
9	38.673370699695845	0.731965780258179	68.5572624206543200
10	11.234661318102322	0.178273528814316	24.2618823051452800
10	7.389840891543854	0.26875	31.500000
10	38.45452850099084	0.53875	53.100000
10	42.920969289362986	0.730000019073486	68.4000015258788800
11	13.85030087451148	0.173230797052383	23.8584637641906400
11	5.376357088886291	0.2725	31.80000
11	37.07842579387509	0.540341854095459	53.2273483276367200
11	43.69491624272714	0.731965780258179	68.5572624206543200
12	37.83964302032213	0.16011968255043	22.809574604034400
12	8.63225248895356	0.27125	31.700000
12	8.495487142630553	0.2975	33.80000
12	11.853152892193314	0.510085463523865	50.8068370819092000
12	33.17946445590045	0.707499980926514	66.5999984741211200
13	38.532548707067974	0.155076950788498	22.4061560630798400
13	8.387749852178352	0.26375	31.100000
13	8.829187302326572	0.2975	33.80000
13	11.812871584464407	0.513750016689301	51.1000013351440800
13	32.4376425539627	0.71	66.800
14	38.82107336653667	0.155	22.4000
14	8.738056580088378	0.27125	31.700000
14	7.836886557733309	0.3025	34.20000
14	11.541451453203939	0.518153846263886	51.4523077011108800
14	33.0625320424377	0.708750009536743	66.7000007629394400
15	39.28621025863731	0.157094031572342	22.5675225257873600
15	7.726409584075037	0.24125	29.300000
15	8.007197617198832	0.31125	34.900000
15	12.21592687180138	0.516250014305115	51.3000011444092000
15	32.76425566828745	0.711250007152557	66.9000005722045600
16	39.78961526212581	0.15875	22.700000
16	6.922535276422704	0.27125	31.700000
16	7.853651162424784	0.31125	34.900000
16	12.223773887317458	0.516136765480042	51.2909412384033600
16	33.21042441170925	0.709777772426605	66.7822217941284000
17	39.78327012511018	0.15608549118042	22.486839294433600
17	6.667004136127695	0.26875	31.500000
17	7.938444915515701	0.315	35.2000
17	12.092126203785057	0.516136765480042	51.2909412384033600
17	33.51915461946137	0.6975	65.80000
Evaluation	Peak detection mode	Separation	Sensitivity	Threshold
Applied 1a	Gauss (legacy)	1	0.1	0.1
Track	Start height	End 𝑅󠁦ꜰ	End pos. (mm)	End height
1	0.000518237074337319	0.3175	35.40000	0.00375230683713232
1	0.00205130284170543	0.619008541107178	59.5206832885742400	0.00214208960794288
1	0.00331426720459496	0.792500019073486	73.4000015258788800	0.00258126050611376
2	0.00166006532314614	0.230717957019806	28.4574365615844800	0.00204227717892189
2	0.0118464604617045	0.30125	34.100000	0.0216449127412739
2	0.0223478096675631	0.355	38.4000	0.000852541388133982
2	0.0035369604331541	0.629094004631042	60.3275203704833600	0.00649399622932292
2	0.00247150942809762	0.796512842178345	73.7210273742676000	0.00281118817320941
3	0.00117879149828856	0.231726497411728	28.5381197929382400	0.000989186397074043
3	0.00902540798115212	0.30125	34.100000	0.0198956958231521
3	0.0220296080589856	0.35375	38.300000	0.00115806145453437
3	0.00086001338749897	0.629094004631042	60.3275203704833600	0.00741655683341397
3	0.00361082287833897	0.801555514335632	74.1244411468505600	0.00400398966136711
4	0.000601741658244753	0.231249988079071	28.4999990463256800	0.00129944728014203
4	0.0118211263972534	0.3	34.00	0.0204367426808508
4	0.0209698771454292	0.34875	37.900000	0.00242747397638343
4	0.00482616789753978	0.629094004631042	60.3275203704833600	0.00828911102092511
4	0.00175636898537604	0.8075	74.60000	0.000332236350709614
5	0.000936168775895252	0.234752148389816	28.7801718711852800	0.00120141930274847
5	0.00951038676663696	0.29875	33.900000	0.0220038813341517
5	0.0225352997250131	0.34375	37.500000	0.00299323542043042
5	0.0043612610891588	0.629094004631042	60.3275203704833600	0.00896508091970732
5	0.00268064514738856	0.79375	73.500000	0.00539876192385444
6	0.00273438659573794	0.235000014305115	28.8000011444092000	0
6	0.0105696092845817	0.30375	34.300000	0.0217662917071086
6	0.0215358446172952	0.35	38.000	0.000338609680401059
6	0.00352084466134747	0.629094004631042	60.3275203704833600	0.0081343435821408
6	0.00228905247379468	0.796512842178345	73.7210273742676000	0.00105626433978653
7	0.00260338895610129	0.237777799367905	29.0222239494324000	0.00158295195870575
7	0	0.30125	34.100000	0.0219517674653488
7	0.0219517674653488	0.35	38.000	0.0000647198824631212
7	0.00197353270053394	0.629094004631042	60.3275203704833600	0.00816806657618594
7	0.00241048081156267	0.800547003746033	74.0437602996826400	0.00123259439865867
8	0.0014489556276911	0.30875	34.700000	0.00541369049967988
8	0.00116185655380166	0.617999970912933	59.4399976730346400	0.00208380288914076
8	0.00229833999575449	0.80125	74.100000	0
9	0.000452684316268659	0.226249992847443	28.0999994277954400	0.0019248166192547
9	0.000212263893884401	0.30375	34.300000	0.00701692479845376
9	0.00584809961598126	0.32875	36.300000	0.00012888423852031
9	0.00200562442193064	0.6175	59.40000	0.00192676702054945
9	0.00302470968999205	0.803572654724121	74.2858123779296800	0.00118194870444202
10	0.00132934957280295	0.236249983310699	28.8999986648559200	0.000970195945155405
10	0.00165920120996998	0.3075	34.60000	0.0091912396498296
10	0.0020066371334248	0.62125	59.700000	0.00337719103978404
10	0.00171355878499374	0.804581165313721	74.3664932250976800	0.000354253576031555
11	0.000487860691599978	0.233743607997894	28.6994886398315200	0.00215999268602127
11	0.00142500417806551	0.305	34.4000	0.00815734367677032
11	0.00736388880491581	0.623042702674866	59.8434162139892800	0.00685372472655838
11	0.00164109203870272	0.802564084529877	74.2051267623901600	0.00237909675775691
12	0.0019294669878327	0.234752148389816	28.7801718711852800	0.000843169952805617
12	0.016459998169931	0.2975	33.80000	0.0302637436599224
12	0.0302637436599224	0.34375	37.500000	0.000163413478683455
12	0.00489364816759602	0.6424999833107	61.39999866485600	0.00745180398701944
12	0.00282870714628475	0.801555514335632	74.1244411468505600	0.00368209343281678
13	0.000367346823438974	0.233743607997894	28.6994886398315200	0.00196645598720804
13	0.016091322615186	0.2975	33.80000	0.0278509772351181
13	0.0278509772351181	0.3425	37.40000	0.0012252418298152
13	0.00433995368076384	0.639179468154907	61.1343574523925600	0.0092851623339143
13	0.00229463270891425	0.8	74.00	0.00399910458047204
14	0.000316954986215839	0.235	28.8000	0.00153457208847538
14	0.0141211403819753	0.3025	34.20000	0.0266779675504225
14	0.0266779675504225	0.3475	37.80000	0.0000863235760735492
14	0.0039853851764165	0.64321368932724	61.457095146179200	0.00855455731093269
14	0.00217835876818662	0.803572654724121	74.2858123779296800	0.00347723105782818
15	0.00120794326049223	0.235760688781738	28.8608551025390400	0.00110847147571425
15	0	0.3	34.00	0.0275813891187853
15	0.0277254339374085	0.35	38.000	0.00221399836214514
15	0.00317732364022147	0.64321368932724	61.457095146179200	0.00805164815602072
15	0.00167354557906296	0.803572654724121	74.2858123779296800	0.000851296471897911
16	0.000475901558202208	0.2375	29.00000	0.0000361147485367919
16	0.014603273215901	0.29875	33.900000	0.0253220873303924
16	0.0234552705647756	0.3575	38.60000	0.00120931641138905
16	0.00369328834452298	0.645230770111084	61.6184616088867200	0.0089309864861512
16	0.0023470168195141	0.800547003746033	74.0437602996826400	0.00322859641921028
17	0.00197817971090719	0.233743607997894	28.6994886398315200	0.0014248122216608
17	0.0139514872798078	0.3	34.00	0.020543805561627
17	0.0207089503169036	0.36375	39.100000	0.0020020459545701
17	0.00356714062367483	0.647499978542328	61.7999982833862400	0.00538513646776256
17	0.000821855594112769	0.79625	73.700000	0.00442991305888724
Step
Applied 1a
Track	Area	Area %	Assigned substance
1	0.000296291	10.795267041186454
1	0.00122252	44.54202560151751	TAG
1	0.00122583	44.66270735729603	Chol. Ester
2	0.00609839	32.95251255700663	ERG
2	0.000820163	4.431733570486506
2	0.00101731	5.4969845759704254
2	0.00339798	18.360899858683776	TAG
2	0.00717277	38.75786943785266	Chol. Ester,TAG
3	0.00592886	33.94635989620474	ERG
3	0.000885305	5.068914541418126
3	0.000931247	5.331961771163891
3	0.003186	18.241813061914353	TAG
3	0.00653396	37.41095072929888	Chol. Ester
4	0.00648951	33.925234413562904	ERG
4	0.00095277	4.980798816405123
4	0.00121645	6.359225910839378
4	0.00340293	17.789497038075808	TAG
4	0.0070672	36.94524382111678	Chol. Ester
5	0.00625255	34.022020518932344	ERG
5	0.000733272	3.9899515736557545
5	0.000918806	4.999501608090134
5	0.00361917	19.692989537650718	TAG
5	0.00685416	37.29553676167103	Chol. Ester
6	0.00651626	33.86975480579154	ERG
6	0.000817728	4.250330591236102
6	0.00105561	5.486776740270412
6	0.00369987	19.230942691775788	TAG
6	0.00714969	37.16219517092617	Chol. Ester
7	0.00581692	32.55292809835659	ERG
7	0.000840645	4.704460076431881
7	0.00117497	6.575427717107407
7	0.00340722	19.06766654346422	TAG
7	0.00662935	37.09951756463992	Chol. Ester
8	0.000265782	8.348954719222249
8	0.00145351	45.658691654761896	TAG
8	0.00146413	45.992353626015856	Chol. Ester
9	0.000355791	5.75005017263832	ERG
9	0.000338175	5.465343628508349
9	0.000166349	2.6884191576593772
9	0.0026812	43.33171380482152	TAG
9	0.0026461	42.76447323637244	Chol. Ester
10	0.000832606	9.19506476477332	ERG
10	0.000358535	3.9595578882358153
10	0.00398681	44.02923565585551	TAG
10	0.00387697	42.816141691135364	Chol. Ester
11	0.00128639	10.543787862744566	ERG
11	0.000311378	2.5521879110285353
11	0.0054007	44.26643838692827	TAG
11	0.00520198	42.63758583929863	Chol. Ester,TAG
12	0.00781326	30.573058004226898	ERG
12	0.00113329	4.434522319542552
12	0.00155969	6.103041353451246
12	0.00508287	19.889135865249234	TAG
12	0.00996691	39.000242457530064	Chol. Ester
13	0.00763566	31.836125071379236	ERG
13	0.00116158	4.843083536638632
13	0.00153845	6.41442366882543
13	0.00478307	19.94254384233637	TAG
13	0.0088655	36.963823880820335	Chol. Ester
14	0.00843265	32.54637558778149	ERG
14	0.00123123	4.752019890145273
14	0.00144675	5.58382610944201
14	0.00497218	19.19046936236327	TAG
14	0.00982683	37.92730905026796	Chol. Ester,TAG
15	0.00807077	32.73757774511351	ERG
15	0.00130916	5.310342715232125
15	0.00124576	5.053175395097355
15	0.00502207	20.371094169592077	TAG
15	0.00900518	36.527809974964946	Chol. Ester
16	0.00776095	32.19548776109728	ERG
16	0.000947216	3.9294287562921286
16	0.00124592	5.168560339606517
16	0.00503765	20.898184087743424	TAG
16	0.00911396	37.80833905526065	Chol. Ester
17	0.00727924	31.77497796223037	ERG
17	0.000948486	4.140284624843155
17	0.00126152	5.506743513807789
17	0.00467241	20.39576441325125	TAG
17	0.00874706	38.18222948586744	Chol. Ester
Replicate means
5 µl	ERG	TAG	SE	TAG+SE
WT	0.00617225	0.00332897	0.00692464	0.0164259
sei1 ldb16	0.00619524	0.00357542	0.00687774	0.0166484
Replicate means
7 µl	ERG	TAG	SE	TAG+SE
WT	0.00796052	0.00494604	0.00955308	0.0144991
sei1 ldb16	0.00770365	0.0049309	0.0089554	0.0138863
5 µl	Normalized to ERG
WT	2.66124
sei1 ldb16	2.68729
7 µl	Normalized to ERG
WT	1.82138
sei1 ldb16	1.80256
5 µl N. ERG	WT	2.66124
7 µl. N. ERG	WT	1.82138
	Mean	2.24131
5 µl N. ERG	sei1 ldb16	2.68729
7 µl N. ERG	sei1 ldb16	1.80256
	Mean	2.24492
	%∆ WT / sei1 ldb16	0.160957

## Sheet: raw_original
Supplementary table 2. TLC scanner densitometry values and statistics.	Supplementary table 2. TLC scanner densitometry values and statistics.	Supplementary table 2. TLC scanner densitometry values and statistics.	Supplementary table 2. TLC scanner densitometry values and statistics.	Supplementary table 2. TLC scanner densitometry values and statistics.	Application position Y [mm]	First track position X [mm]	Track distance [mm]	Application length [mm]	Application width [mm]	Solvent front pos. [mm]	Notes
Merck	HPTLC Silica gel 60 F₂₅₄		200.0	100.0	10.0	2026-05-17	10.0	5.0	0.2	90.0
Tr.	Vial ID	Description	Vol. (µL)	Type
1	Std-Mix-31052022	Std	2.0	Reference
2	BY4741-1	P1	10.0	Sample
3	BY4741-2	P2	10.0	Sample
4	BY4741-3	P3	10.0	Sample
5	sei1ldb16-1	P4	10.0	Sample
6	sei1ldb16-2	P5	10.0	Sample
7	sei1ldb16-3	P6	10.0	Sample
8	Std. Mix	Std	2.0	Reference
9	Std. Mix	Std	4.0	Reference
10	Std. Mix	Std	6.0	Reference
11	Std. Mix	Std	9.0	Reference
12	BY4741-1	P1	14.0	Sample
13	BY4741-2	P2	14.0	Sample
14	BY4741-3	P3	14.0	Sample
15	sei1ldb16-1	P4	14.0	Sample
16	sei1ldb16-2	P5	14.0	Sample
17	sei1ldb16-3	P6	14.0	Sample
Evaluation	Step	Bounds	𝑅󠁦ꜰ start value	𝑅󠁦ꜰ end value	Smoothing mode	Window	Dual wavelength mode	Baseline correction mode	Peak detection mode	Separation	Sensitivity	Threshold
1	Applied 1a	True	0.132119625806808	0.815435916185379	SG	7	None	LS	Gauss (legacy)	1	0.1	0.1
Wavalength	Track	Max 𝑅󠁦ꜰ	Max pos. (mm)	Height	Height %	Start 𝑅󠁦ꜰ	Start pos. (mm)	Start height	End 𝑅󠁦ꜰ	End pos. (mm)	End height	Area	Area %	Resolution (n-1)	Resolution (n+1)	Assigned substance	Start half-height 𝑅󠁦ꜰ	End half-height 𝑅󠁦ꜰ	Start half-height's tangent 𝑅󠁦ꜰ	End half-height's tangent 𝑅󠁦ꜰ
546 nm	1	0.3025	34.20000	0.0162223166828345	16.944103016442913	0.28	32.400	0.000518237074337319	0.3175	35.40000	0.00375230683713232	0.000296291	10.795267041186454	N/A	N/A		0.294201439425951	0.310115182008474	0.285198704922601	0.316460620858839
546 nm	1	0.5875	57.00000	0.03715314458935	38.806215019391956	0.554461538791656	54.3569231033324800	0.00205130284170543	0.619008541107178	59.5206832885742400	0.00214208960794288	0.00122252	44.54202560151751	N/A	N/A	TAG	0.571527313607313	0.602703296713541	0.56165208730681	0.61453871678713
546 nm	1	0.765	71.2000	0.0423647302687429	44.24968196416513	0.732974350452423	68.6379480361938400	0.00331426720459496	0.792500019073486	73.4000015258788800	0.00258126050611376	0.00122583	44.66270735729603	N/A	N/A	Chol. Ester	0.751797589874848	0.778603438475192	0.741482547598647	0.789521311561212
546 nm	2	0.19875	25.900000	0.230686639030883	38.84038628497639	0.159111112356186	22.7288889884948800	0.00166006532314614	0.230717957019806	28.4574365615844800	0.00204227717892189	0.00609839	32.95251255700663	N/A	N/A	ERG	0.186036884034424	0.210786034890877	0.177951770987659	0.219144167121119
546 nm	2	0.28875	33.100000	0.046602604304596	7.846415209309505	0.27375	31.900000	0.0118464604617045	0.30125	34.100000	0.0216449127412739	0.000820163	4.431733570486506	N/A	N/A		0.279960304595148	0.297994260611917	0.273144291573191	0.31481565237592
546 nm	2	0.3275	36.20000	0.0490267463945658	8.254564617440128	0.31375	35.100000	0.0223478096675631	0.355	38.4000	0.000852541388133982	0.00101731	5.4969845759704254	N/A	N/A		0.31675112025116	0.33730337694613	0.298290956787794	0.344964332057143
546 nm	2	0.56625	55.300000	0.0714950282945142	12.037517769039471	0.518153846263886	51.4523077011108800	0.0035369604331541	0.629094004631042	60.3275203704833600	0.00649399622932292	0.00339798	18.360899858683776	N/A	N/A	TAG	0.545222434767148	0.586896378192826	0.530283619496499	0.59894038512427
546 nm	2	0.75125	70.100000	0.196123958157986	33.021116119234506	0.707760691642761	66.6208553314208800	0.00247150942809762	0.796512842178345	73.7210273742676000	0.00281118817320941	0.00717277	38.75786943785266	N/A	N/A	Chol. Ester,TAG	0.734210703856308	0.768918253499156	0.722693700209948	0.78091388945942
546 nm	3	0.2	26.00	0.220952304016136	40.139117934498294	0.158102571964264	22.6482057571411200	0.00117879149828856	0.231726497411728	28.5381197929382400	0.000989186397074043	0.00592886	33.94635989620474	N/A	N/A	ERG	0.186890238821138	0.211845278237681	0.178485473608579	0.220107986682524
546 nm	3	0.28875	33.100000	0.0426318094186628	7.744672469637581	0.2625	31.00000	0.00902540798115212	0.30125	34.100000	0.0198956958231521	0.000885305	5.068914541418126	N/A	N/A		0.279820966974309	0.298053308558883	0.272933189395211	0.312473307076063
546 nm	3	0.3275	36.20000	0.047785050390034	8.68083173720354	0.31375	35.100000	0.0220296080589856	0.35375	38.300000	0.00115806145453437	0.000931247	5.331961771163891	N/A	N/A		0.315553604636559	0.335497674357797	0.29666367632397	0.342417395254477
546 nm	3	0.5675	55.40000	0.0627420119448997	11.397975812554154	0.506250023841858	50.5000019073486400	0.00086001338749897	0.629094004631042	60.3275203704833600	0.00741655683341397	0.003186	18.241813061914353	N/A	N/A	TAG	0.544202971896524	0.587467094669719	0.530949192568529	0.608088727652404
546 nm	3	0.7525	70.20000	0.17635509101944	32.03740204610642	0.71078634262085	66.862907409668000	0.00361082287833897	0.801555514335632	74.1244411468505600	0.00400398966136711	0.00653396	37.41095072929888	N/A	N/A	Chol. Ester	0.73547471357604	0.770416955532902	0.723646141082261	0.782889594713337
546 nm	4	0.2	26.00	0.237549671686735	40.22122804229145	0.158102571964264	22.6482057571411200	0.000601741658244753	0.231249988079071	28.4999990463256800	0.00129944728014203	0.00648951	33.925234413562904	N/A	N/A	ERG	0.186731745119188	0.212524095832128	0.177842104344842	0.220136742595647
546 nm	4	0.2875	33.00000	0.0495682622988	8.392755786290076	0.265	31.2000	0.0118211263972534	0.3	34.00	0.0204367426808508	0.00095277	4.980798816405123	N/A	N/A		0.279753263525845	0.296586965570879	0.272009881666088	0.306361802275102
546 nm	4	0.325	36.0000	0.048010787954502	8.12904870419973	0.30125	34.100000	0.0209698771454292	0.34875	37.900000	0.00242747397638343	0.00121645	6.359225910839378	N/A	N/A		0.312157541237954	0.335237454370479	0.181270913330982	0.343103235486247
546 nm	4	0.56375	55.100000	0.0655734026272447	11.102700171513982	0.513111114501953	51.0488891601562400	0.00482616789753978	0.629094004631042	60.3275203704833600	0.00828911102092511	0.00340293	17.789497038075808	N/A	N/A	TAG	0.543131374018153	0.587000471153118	0.529280453043252	0.604312456415364
546 nm	4	0.7525	70.20000	0.1899055799935	32.154267295704756	0.6975	65.80000	0.00175636898537604	0.8075	74.60000	0.000332236350709614	0.0070672	36.94524382111678	N/A	N/A	Chol. Ester	0.735105922220392	0.770154078769002	0.722712629811888	0.782676816470707
546 nm	5	0.2	26.00	0.228858563185708	39.553813271295084	0.155076950788498	22.4061560630798400	0.000936168775895252	0.234752148389816	28.7801718711852800	0.00120141930274847	0.00625255	34.022020518932344	N/A	N/A	ERG	0.187303411409631	0.212771728021282	0.178692435869461	0.220528401997606
546 nm	5	0.2875	33.00000	0.0414644233707716	7.166330315892873	0.27125	31.700000	0.00951038676663696	0.29875	33.900000	0.0220038813341517	0.000733272	3.9899515736557545	N/A	N/A		0.279546697838455	N/A	0.272383364598266	N/A
546 nm	5	0.32375	35.900000	0.0494829914994174	8.552186025413558	0.31125	34.900000	0.0225352997250131	0.34375	37.500000	0.00299323542043042	0.000918806	4.999501608090134	N/A	N/A		0.313672708689616	0.332643305854787	0.28866344588917	0.339051233778809
546 nm	5	0.56125	54.900000	0.0724939654623948	12.52919153769443	0.518750011920929	51.5000009536743200	0.0043612610891588	0.629094004631042	60.3275203704833600	0.00896508091970732	0.00361917	19.692989537650718	N/A	N/A	TAG	0.540251590873719	0.583813441016446	0.524556844309299	0.602352923330656
546 nm	5	0.75125	70.100000	0.186300561105607	32.19847884970406	0.70375	66.300000	0.00268064514738856	0.79375	73.500000	0.00539876192385444	0.00685416	37.29553676167103	N/A	N/A	Chol. Ester	0.733890712161679	0.768575688468424	0.721480791805695	0.781318866498224
546 nm	6	0.20375	26.300000	0.248327387011241	40.385725167611575	0.164153873920441	23.1323099136352800	0.00273438659573794	0.235000014305115	28.8000011444092000	0	0.00651626	33.86975480579154	N/A	N/A	ERG	0.190998440396402	0.215493842687956	0.182895369156032	0.223392108407449
546 nm	6	0.29	33.200	0.0431054110124182	7.0102750378702945	0.2725	31.80000	0.0105696092845817	0.30375	34.300000	0.0217662917071086	0.000817728	4.250330591236102	N/A	N/A		0.281669758719604	0.30490854251551	0.274383803703141	0.40566054307462
546 nm	6	0.32375	35.900000	0.0510953019340034	8.309678791769286	0.305	34.4000	0.0215358446172952	0.35	38.000	0.000338609680401059	0.00105561	5.486776740270412	N/A	N/A		0.313770020932094	0.332098801799134	0.292618572577254	0.339170924313377
546 nm	6	0.56375	55.100000	0.0750098279575437	12.198921485152415	0.512499988079071	50.9999990463256800	0.00352084466134747	0.629094004631042	60.3275203704833600	0.0081343435821408	0.00369987	19.230942691775788	N/A	N/A	TAG	0.541468071206363	0.583885666355618	0.528022296558187	0.600923008055076
546 nm	6	0.75125	70.100000	0.197351085419619	32.095399517596434	0.706752121448517	66.5401697158813600	0.00228905247379468	0.796512842178345	73.7210273742676000	0.00105626433978653	0.00714969	37.16219517092617	N/A	N/A	Chol. Ester	0.734252913407091	0.768892214080908	0.722886402363527	0.785849533807294
546 nm	7	0.205	26.4000	0.224070007019958	39.29212129232598	0.165162414312363	23.2129931449890400	0.00260338895610129	0.237777799367905	29.0222239494324000	0.00158295195870575	0.00581692	32.55292809835659	N/A	N/A	ERG	0.1924119561704	0.216504723113761	0.184489578279376	0.224102743698242
546 nm	7	0.29125	33.300000	0.0387981331947009	6.803502957297727	0.24375	29.500000	0	0.30125	34.100000	0.0219517674653488	0.000840645	4.704460076431881	N/A	N/A		0.282056121304317	N/A	0.274087337461157	N/A
546 nm	7	0.3225	35.80000	0.0536453473797445	9.407057749706487	0.30125	34.100000	0.0219517674653488	0.35	38.000	0.0000647198824631212	0.00117497	6.575427717107407	N/A	N/A		0.313261075438422	0.331288742478566	0.298580258981528	0.338409534335102
546 nm	7	0.56375	55.100000	0.0702029314348809	12.310536933086683	0.508750021457672	50.7000017166137600	0.00197353270053394	0.629094004631042	60.3275203704833600	0.00816806657618594	0.00340722	19.06766654346422	N/A	N/A	TAG	0.541728305363876	0.583341105796441	0.525364676817911	0.600246662045963
546 nm	7	0.75125	70.100000	0.183550595451607	32.18678106758311	0.703750014305115	66.3000011444092000	0.00241048081156267	0.800547003746033	74.0437602996826400	0.00123259439865867	0.00662935	37.09951756463992	N/A	N/A	Chol. Ester	0.733935603085786	0.767970424931564	0.722840605444169	0.780271933815521
546 nm	8	0.2975	33.80000	0.018906409202618	16.721480659310203	0.28125	32.500000	0.0014489556276911	0.30875	34.700000	0.00541369049967988	0.000265782	8.348954719222249	N/A	N/A		0.291988181748897	0.304794302667999	0.286333802904075	0.310789058015786
546 nm	8	0.585	56.8000	0.0454083194501805	40.16068452347006	0.546393156051636	53.7114524841308800	0.00116185655380166	0.617999970912933	59.4399976730346400	0.00208380288914076	0.00145351	45.658691654761896	N/A	N/A	TAG	0.568482081484456	0.598211713065874	0.558652588672613	0.607750171538081
546 nm	8	0.76625	71.300000	0.0487518686648934	43.11783481721974	0.73125	68.500000	0.00229833999575449	0.80125	74.100000	0	0.00146413	45.992353626015856	N/A	N/A	Chol. Ester	0.752851458992626	0.780463138506831	0.741674772585248	0.791141281037265
546 nm	9	0.20625	26.500000	0.0134504644918927	5.916090103617587	0.183316260576248	24.6653008460998400	0.000452684316268659	0.226249992847443	28.0999994277954400	0.0019248166192547	0.000355791	5.75005017263832	N/A	N/A	ERG	0.190933509577015	0.217060239779874	0.187136718133165	0.227941068795418
546 nm	9	0.295	33.6000	0.02608855636937	11.474863953399497	0.26875	31.500000	0.000212263893884401	0.30375	34.300000	0.00701692479845376	0.000338175	5.465343628508349	N/A	N/A		0.289305340802264	0.300804216678587	0.285039657171572	0.306184189833597
546 nm	9	0.31125	34.900000	0.0196801191293638	8.656158907331596	0.305	34.4000	0.00584809961598126	0.32875	36.300000	0.00012888423852031	0.000166349	2.6884191576593772	N/A	N/A		0.307774762468432	0.315026508964883	0.304826729370759	0.318428425761769
546 nm	9	0.57875	56.300000	0.0802093736668671	35.27951633595548	0.54	53.200	0.00200562442193064	0.6175	59.40000	0.00192676702054945	0.0026812	43.33171380482152	N/A	N/A	TAG	0.562228597498029	0.594318915952331	0.552338838624532	0.603982330781128
546 nm	9	0.7675	71.40000	0.0879254355946987	38.673370699695845	0.731965780258179	68.5572624206543200	0.00302470968999205	0.803572654724121	74.2858123779296800	0.00118194870444202	0.0026461	42.76447323637244	N/A	N/A	Chol. Ester	0.751879644596868	0.780040151257648	0.741719163861106	0.789312786071511
546 nm	10	0.205	26.4000	0.0323492054832863	11.234661318102322	0.178273528814316	24.2618823051452800	0.00132934957280295	0.236249983310699	28.8999986648559200	0.000970195945155405	0.000832606	9.19506476477332	N/A	N/A	ERG	0.19358602525023	0.217121499443217	0.187293722964197	0.227840885614731
546 nm	10	0.295	33.6000	0.0212783879033501	7.389840891543854	0.26875	31.500000	0.00165920120996998	0.3075	34.60000	0.0091912396498296	0.000358535	3.9595578882358153	N/A	N/A		0.288767862858817	0.302714588975233	0.283735801379706	0.311820597145343
546 nm	10	0.58125	56.500000	0.110726385871289	38.45452850099084	0.53875	53.100000	0.0020066371334248	0.62125	59.700000	0.00337719103978404	0.00398681	44.02923565585551	N/A	N/A	TAG	0.562894207485406	0.597161524128385	0.552401768569269	0.608847326152141
546 nm	10	0.7675	71.40000	0.123587103853875	42.920969289362986	0.730000019073486	68.4000015258788800	0.00171355878499374	0.804581165313721	74.3664932250976800	0.000354253576031555	0.00387697	42.816141691135364	N/A	N/A	Chol. Ester	0.752480105823165	0.782143736159673	0.742986981128571	0.792258516668613
546 nm	11	0.20375	26.300000	0.0529252157128508	13.85030087451148	0.173230797052383	23.8584637641906400	0.000487860691599978	0.233743607997894	28.6994886398315200	0.00215999268602127	0.00128639	10.543787862744566	N/A	N/A	ERG	0.192632127148737	0.214510670470756	0.185075710520459	0.224203580805677
546 nm	11	0.295	33.6000	0.0205443088389701	5.376357088886291	0.2725	31.80000	0.00142500417806551	0.305	34.4000	0.00815734367677032	0.000311378	2.5521879110285353	N/A	N/A		0.288014417546795	0.30208387697457	0.283202845593483	0.308494449886803
546 nm	11	0.58375	56.700000	0.141685274653139	37.07842579387509	0.540341854095459	53.2273483276367200	0.00736388880491581	0.623042702674866	59.8434162139892800	0.00685372472655838	0.0054007	44.26643838692827	N/A	N/A	TAG	0.565118352596953	0.601604003374436	0.553137881540544	0.613256886359672
546 nm	11	0.76875	71.500000	0.166968421022323	43.69491624272714	0.731965780258179	68.5572624206543200	0.00164109203870272	0.802564084529877	74.2051267623901600	0.00237909675775691	0.00520198	42.63758583929863	N/A	N/A	Chol. Ester,TAG	0.752698954471942	0.782820350246904	0.742200133521937	0.79249724911728
546 nm	12	0.2025	26.20000	0.299200790562658	37.83964302032213	0.16011968255043	22.809574604034400	0.0019294669878327	0.234752148389816	28.7801718711852800	0.000843169952805617	0.00781326	30.573058004226898	N/A	N/A	ERG	0.189725287508861	0.214059098131537	0.181678149832554	0.221854779419397
546 nm	12	0.28625	32.900000	0.0682558439476893	8.63225248895356	0.27125	31.700000	0.016459998169931	0.2975	33.80000	0.0302637436599224	0.00113329	4.434522319542552	N/A	N/A		0.27819200837046	0.294752566066928	0.272006872325359	0.304943049978058
546 nm	12	0.31875	35.500000	0.0671744304755949	8.495487142630553	0.2975	33.80000	0.0302637436599224	0.34375	37.500000	0.000163413478683455	0.00155969	6.103041353451246	N/A	N/A		0.306195207243212	0.328028021804451	0.248462554475075	0.335249218132521
546 nm	12	0.56625	55.300000	0.0937237360854496	11.853152892193314	0.510085463523865	50.8068370819092000	0.00489364816759602	0.6424999833107	61.39999866485600	0.00745180398701944	0.00508287	19.889135865249234	N/A	N/A	TAG	0.542682598565162	0.587849410175414	0.526276195354792	0.607597710636269
546 nm	12	0.755	70.4000	0.262352422043714	33.17946445590045	0.707499980926514	66.5999984741211200	0.00282870714628475	0.801555514335632	74.1244411468505600	0.00368209343281678	0.00996691	39.000242457530064	N/A	N/A	Chol. Ester	0.736649367177838	0.772799421507709	0.724873910980228	0.785166864355446
546 nm	13	0.20125	26.100000	0.284155463597746	38.532548707067974	0.155076950788498	22.4061560630798400	0.000367346823438974	0.233743607997894	28.6994886398315200	0.00196645598720804	0.00763566	31.836125071379236	N/A	N/A	ERG	0.188499686288218	0.213465686519583	0.180356975126149	0.221896374831393
546 nm	13	0.28625	32.900000	0.0618548481157302	8.387749852178352	0.26375	31.100000	0.016091322615186	0.2975	33.80000	0.0278509772351181	0.00116158	4.843083536638632	N/A	N/A		0.277831469975223	0.294383272271547	0.270695060353795	0.304628276355712
546 nm	13	0.32125	35.700000	0.0651101963214736	8.829187302326572	0.2975	33.80000	0.0278509772351181	0.3425	37.40000	0.0012252418298152	0.00153845	6.41442366882543	N/A	N/A		0.309512631039672	0.329519070260317	0.284586221169946	0.336190422148391
546 nm	13	0.5675	55.40000	0.0871131579440114	11.812871584464407	0.513750016689301	51.1000013351440800	0.00433995368076384	0.639179468154907	61.1343574523925600	0.0092851623339143	0.00478307	19.94254384233637	N/A	N/A	TAG	0.544060139021915	0.590928717612224	0.528355541213512	0.60829253952235
546 nm	13	0.755	70.4000	0.239209023727219	32.4376425539627	0.71	66.800	0.00229463270891425	0.8	74.00	0.00399910458047204	0.0088655	36.963823880820335	N/A	N/A	Chol. Ester	0.737770797297832	0.772988287000801	0.725582457855722	0.785402133419536
546 nm	14	0.20125	26.100000	0.306432131867015	38.82107336653667	0.155	22.4000	0.000316954986215839	0.235	28.8000	0.00153457208847538	0.00843265	32.54637558778149	N/A	N/A	ERG	0.188124618755459	0.214057823769573	0.179764267602735	0.221880614881056
546 nm	14	0.2875	33.00000	0.0689733970240802	8.738056580088378	0.27125	31.700000	0.0141211403819753	0.3025	34.20000	0.0266779675504225	0.00123123	4.752019890145273	N/A	N/A		0.279745476155886	0.295560022815744	0.273589248016982	0.304210604001674
546 nm	14	0.325	36.0000	0.0618600581290525	7.836886557733309	0.3025	34.20000	0.0266779675504225	0.3475	37.80000	0.0000863235760735492	0.00144675	5.58382610944201	N/A	N/A		0.30981335362527	0.333307172586642	0.28052101699152	0.340019258582787
546 nm	14	0.57125	55.700000	0.0911018492521516	11.541451453203939	0.518153846263886	51.4523077011108800	0.0039853851764165	0.64321368932724	61.457095146179200	0.00855455731093269	0.00497218	19.19046936236327	N/A	N/A	TAG	0.54857232356079	0.595579265784153	0.533709330339386	0.614975560892285
546 nm	14	0.75625	70.500000	0.260977384191001	33.0625320424377	0.708750009536743	66.7000007629394400	0.00217835876818662	0.803572654724121	74.2858123779296800	0.00347723105782818	0.00982683	37.92730905026796	N/A	N/A	Chol. Ester,TAG	0.737898068124484	0.773489270076274	0.726219878250126	0.785747890847434
546 nm	15	0.20125	26.100000	0.301041710122933	39.28621025863731	0.157094031572342	22.5675225257873600	0.00120794326049223	0.235760688781738	28.8608551025390400	0.00110847147571425	0.00807077	32.73757774511351	N/A	N/A	ERG	0.189054283408882	0.214047387588261	0.180788154215337	0.221455342370408
546 nm	15	0.2875	33.00000	0.0592058011955681	7.726409584075037	0.24125	29.300000	0	0.3	34.00	0.0275813891187853	0.00130916	5.310342715232125	N/A	N/A		0.279726056900795	0.297282426095653	0.272976732942522	0.30982571125358
546 nm	15	0.325	36.0000	0.0613574190054091	8.007197617198832	0.31125	34.900000	0.0277254339374085	0.35	38.000	0.00221399836214514	0.00124576	5.053175395097355	N/A	N/A		0.314773116152975	0.335087519532709	0.291540731584918	0.342258826243447
546 nm	15	0.5725	55.80000	0.0936079986339547	12.21592687180138	0.516250014305115	51.3000011444092000	0.00317732364022147	0.64321368932724	61.457095146179200	0.00805164815602072	0.00502207	20.371094169592077	N/A	N/A	TAG	0.550356445774175	0.596417795997549	0.534353804755953	0.612421512935916
546 nm	15	0.755	70.4000	0.251065386362069	32.76425566828745	0.711250007152557	66.9000005722045600	0.00167354557906296	0.803572654724121	74.2858123779296800	0.000851296471897911	0.00900518	36.527809974964946	N/A	N/A	Chol. Ester	0.738162044079978	0.772451320399835	0.727223301285898	0.785052881318978
546 nm	16	0.20125	26.100000	0.304187926791988	39.78961526212581	0.15875	22.700000	0.000475901558202208	0.2375	29.00000	0.0000361147485367919	0.00776095	32.19548776109728	N/A	N/A	ERG	0.189018046782751	0.212789538468966	0.180997448905551	0.220524163514407
546 nm	16	0.2875	33.00000	0.0529221416192935	6.922535276422704	0.27125	31.700000	0.014603273215901	0.29875	33.900000	0.0253220873303924	0.000947216	3.9294287562921286	N/A	N/A		0.278468392087687	0.29651924120102	0.269708215605035	0.311993412006403
546 nm	16	0.32625	36.100000	0.0600404364080259	7.853651162424784	0.31125	34.900000	0.0234552705647756	0.3575	38.60000	0.00120931641138905	0.00124592	5.168560339606517	N/A	N/A		0.316154300993837	0.335992348537925	0.304168695090698	0.344149228037778
546 nm	16	0.57375	55.900000	0.0934496202554757	12.223773887317458	0.516136765480042	51.2909412384033600	0.00369328834452298	0.645230770111084	61.6184616088867200	0.0089309864861512	0.00503765	20.898184087743424	N/A	N/A	TAG	0.551791882492914	0.597410036129286	0.536090390325544	0.614889746837964
546 nm	16	0.75375	70.300000	0.253890621538524	33.21042441170925	0.709777772426605	66.7822217941284000	0.0023470168195141	0.800547003746033	74.0437602996826400	0.00322859641921028	0.00911396	37.80833905526065	N/A	N/A	Chol. Ester	0.736450113847494	0.770727620332659	0.724985715809966	0.782608929468462
546 nm	17	0.2	26.00	0.287923393145249	39.78327012511018	0.15608549118042	22.486839294433600	0.00197817971090719	0.233743607997894	28.6994886398315200	0.0014248122216608	0.00727924	31.77497796223037	N/A	N/A	ERG	0.188199764003787	0.211679648470804	0.180468098845064	0.219377206947331
546 nm	17	0.28625	32.900000	0.04825109768379	6.667004136127695	0.26875	31.500000	0.0139514872798078	0.3	34.00	0.020543805561627	0.000948486	4.140284624843155	N/A	N/A		0.277773990108733	0.29659616674257	0.270699871433143	0.307941018508431
546 nm	17	0.33125	36.500000	0.0574528938718207	7.938444915515701	0.315	35.2000	0.0207089503169036	0.36375	39.100000	0.0020020459545701	0.00126152	5.506743513807789	N/A	N/A		0.320338212323015	0.340725997434171	0.310838137612936	0.34861344512154
546 nm	17	0.575	56.0000	0.0875143243877499	12.092126203785057	0.516136765480042	51.2909412384033600	0.00356714062367483	0.647499978542328	61.7999982833862400	0.00538513646776256	0.00467241	20.39576441325125	N/A	N/A	TAG	0.551960293117806	0.596600110108868	0.536250917693118	0.613718194788991
546 nm	17	0.75	70.000	0.242588120660904	33.51915461946137	0.6975	65.80000	0.000821855594112769	0.79625	73.700000	0.00442991305888724	0.00874706	38.18222948586744	N/A	N/A	Chol. Ester	0.733605532987439	0.767852209420155	0.722803211938672	0.779685465915165
Replicate means
5 µl	ERG	TAG	SE	TAG+SE
WT	0.00617225	0.00332897	0.00692464	0.0164259
sei1 ldb16	0.00619524	0.00357542	0.00687774	0.0166484																			0.00508287			0.00996691
																							0.00478307			0.0088655
Replicate means																							0.00497218			0.00982683
7 µl	ERG	TAG	SE	TAG+SE																			0.00494604			0.00955308
WT	0.00796052	0.00494604	0.00955308	0.0144991																			0.00502207
sei1 ldb16	0.00770365	0.0049309	0.0089554	0.0138863																			0.00503765			0.00900518
																							0.00467241			0.00911396
																							0.0049309			0.00874706
																										0.0089554
5 µl	Normalized to ERG
WT	2.66124
sei1 ldb16	2.68729
7 µl	Normalized to ERG
WT	1.82138
sei1 ldb16	1.80256
5 µl N. ERG	WT	2.66124
7 µl. N. ERG	WT	1.82138
	Mean	2.24131
5 µl N. ERG	sei1 ldb16	2.68729
7 µl N. ERG	sei1 ldb16	1.80256
	Mean	2.24492
	%∆ WT / sei1 ldb16	0.160957
