# Supplementary material for: Lipid droplet size profiling in yeast
Source: Biol Open. 2026 Jul 9;15(7):bio062429. doi: 10.1242/bio.062429 (PMC13383019; doi:10.1242/bio.062429)
Supplement: Table S3. Automated cluster and enlarged/supersized lipid droplet analysis values. [file biolopen-15-062429-TableS3.xlsx]

## Sheet: Tabelle1
Supplementary table 3. Automated cluster and enlarged/supersized lipid droplet analysis values.
File_BaseName	Total_Cells	Cells_with_Cluster	Fraction_Cells_with_Cluster	Cells_with_Supersized	Fraction_Cells_with_Supersized	Cells_with_Cluster_or_Supersized	Fraction_Cells_with_Cluster_or_Supersized
E1dko1_adaptive_details	90	30	0.333333	25	0.277778	45	0.5
E1dko2_adaptive_details	95	25	0.263158	20	0.210526	41	0.431579
E1dko3_adaptive_details	108	36	0.333333	20	0.185185	47	0.435185
E2dko1_adaptive_details	111	27	0.243243	21	0.189189	40	0.36036
E2dko2_adaptive_details	105	31	0.295238	21	0.2	43	0.409524
E2dko3_adaptive_details	109	28	0.256881	22	0.201835	40	0.366972
E3dko1_adaptive_details	114	32	0.280702	29	0.254386	52	0.45614
E3dko2_adaptive_details	107	37	0.345794	22	0.205607	50	0.46729
E3dko3_adaptive_details	103	29	0.281553	18	0.174757	36	0.349515
ALL	942	275	0.291932	198	0.210191	394	0.418259
File_BaseName	Small_Cells	Large_Cells	Small_Cells_with_Cluster	Fraction_Small_Cells_with_Cluster	Large_Cells_with_Cluster	Fraction_Large_Cells_with_Cluster	Small_Cells_with_Supersized
E1dko1_adaptive_details	45	45	7	0.155556	23	0.511111	5
E1dko2_adaptive_details	47	48	5	0.106383	20	0.416667	7
E1dko3_adaptive_details	54	54	11	0.203704	25	0.462963	3
E2dko1_adaptive_details	55	56	7	0.127273	20	0.357143	2
E2dko2_adaptive_details	52	53	6	0.115385	25	0.471698	7
E2dko3_adaptive_details	54	55	5	0.0925926	23	0.418182	4
E3dko1_adaptive_details	57	57	10	0.175439	22	0.385965	7
E3dko2_adaptive_details	53	54	10	0.188679	27	0.5	5
E3dko3_adaptive_details	51	52	5	0.0980392	24	0.461538	3
ALL	468	474	66	0.141026	209	0.440928	43
File_BaseName	Fraction_Small_Cells_with_Supersized	Large_Cells_with_Supersized	Fraction_Large_Cells_with_Supersized	Small_Cells_with_Cluster_or_Supersized	Fraction_Small_Cells_with_Cluster_or_Supersized	Large_Cells_with_Cluster_or_Supersized	Fraction_Large_Cells_with_Cluster_or_Supersized
E1dko1_adaptive_details	0.111111	20	0.444444	12	0.266667	33	0.733333
E1dko2_adaptive_details	0.148936	13	0.270833	12	0.255319	29	0.604167
E1dko3_adaptive_details	0.0555556	17	0.314815	13	0.240741	34	0.62963
E2dko1_adaptive_details	0.0363636	19	0.339286	9	0.163636	31	0.553571
E2dko2_adaptive_details	0.134615	14	0.264151	12	0.230769	31	0.584906
E2dko3_adaptive_details	0.0740741	18	0.327273	8	0.148148	32	0.581818
E3dko1_adaptive_details	0.122807	22	0.385965	17	0.298246	35	0.614035
E3dko2_adaptive_details	0.0943396	17	0.314815	14	0.264151	36	0.666667
E3dko3_adaptive_details	0.0588235	15	0.288462	7	0.137255	29	0.557692
ALL	0.0918803	155	0.327004	104	0.222222	290	0.611814
